# Supplementary material for: The First Complete Mitochondrial Genome of Genus Isocapnia (Plecoptera: Capniidae) and Phylogenetic Assignment of Superfamily Nemouroidea
Source: Genes (Basel). 2023 Apr 24;14(5):965. doi: 10.3390/genes14050965 (PMC10217884; doi:10.3390/genes14050965)
Supplement: Supplementary file 1 [file genes-14-00965-s001.zip]

Archive with 1 entries (1 files):
- genes-2285305-supplementary.pdf
